# Supplementary material for: Microbiopsy engineered for minimally invasive and suture-free sub-millimetre skin sampling
Source: F1000Res. 2013 Jul 31;2:120. Originally published 2013 May 2. [Version 2] doi: 10.12688/f1000research.2-120.v2 (PMC3907159; doi:10.12688/f1000research.2-120.v2)
Supplement: Influence of channel width and velocity of microbiopsy on DNA, extraction, RNA extraction and pain scores in volunteers — Channel width DNA extracted: total DNA extracted (ng) from different channel widths (mm) in 20 volunteers (v1-v20). Channel width pain scores: the level of pain scored (10 point Likert scale) by 20 volunteers (v1-v20) when applied with different channel widths (mm). Velocity DNA extracted: total DNA (ng) extracted using microbiopsy at different velocities (m/s) in 20 volunteers (v1-v20). Velocity pain scores: the level of pain (10 point Likert scale) scored by 20 volunteers (v1-v20) in response to different velocities (m/s). Roughness amp. DNA extracted: the total DNA (ng) extracted using microbiopsy with different roughness amplitude in 20 volunteers (v1-v20). RNA extracted: the total RNA extracted (ng) from excised AK lesions using 0.15 mm channel width microbiopsies (n=5). [file f1000research-2-1915-s0000.tgz]

Archive with 1 entries (1 files):
- Tarl_Prow_raw_data.xlsx
