# Supplementary material for: Microbiopsy engineered for minimally invasive and suture-free sub-millimetre skin sampling
Source: F1000Res. 2013 Jul 31;2:120. Originally published 2013 May 2. [Version 2] doi: 10.12688/f1000research.2-120.v2 (PMC3907159; doi:10.12688/f1000research.2-120.v2)
Supplement: Influence of channel width and velocity of microbiopsy on DNA, extraction, RNA extraction and pain scores in volunteers — Channel width DNA extracted: total DNA extracted (ng) from different channel widths (mm) in 20 volunteers (v1-v20). Channel width pain scores: the level of pain scored (10 point Likert scale) by 20 volunteers (v1-v20) when applied with different channel widths (mm). Velocity DNA extracted: total DNA (ng) extracted using microbiopsy at different velocities (m/s) in 20 volunteers (v1-v20). Velocity pain scores: the level of pain (10 point Likert scale) scored by 20 volunteers (v1-v20) in response to different velocities (m/s). Roughness amp. DNA extracted: the total DNA (ng) extracted using microbiopsy with different roughness amplitude in 20 volunteers (v1-v20). RNA extracted: the total RNA extracted (ng) from excised AK lesions using 0.15 mm channel width microbiopsies (n=5). [file f1000research-2-1915-s0000.tgz › Tarl_Prow_raw_data.xlsx]

## Sheet: Channel width DNA extracted
Channel width	v1	v2	v3	v4	v5	v6	v7	v8	v9	v10	v11	v12	v13	v14	v15	v16	v17	v18	v19	v20
0	3.45	2.92	5.2	4.48	5.48	4.08	5.86	6.54	3.54	3.94	3.98	5.16	2.34	8	2.02	5.1	4.86	3.68	5.58	3.44
0.1	4.853	5.5	7.16	6.48	6.2	2.4	4.26	3.94	5.04	8.24	4.58	0.93	1.11	0	2.84	3.54	3.72	3.56	3.7	6.9
0.15	4.646	8.08	7.48	8.4	6.16	7.52	2.72	4.52	7.68	6.3	6.56	5.98	5.2	0.48	6.42	2.48	5.7	5.88	5.08	10.96
0.2	10.12	7.68	0.14	7.04	1.42	2.46	3.32	4.32	9.62	1.08	0.69	3.34	0.39	0.37	0.81	0.75	11.22	7.58	0.91	3.12
0.25	0.8648	0.2	0.14	10.56	0.64	0.13	0.28	0	0.44	0.97	0.92	0.19	0.18	0.2	1.7	1.17	0.47	2.32	5.8	2.84
0.3	0	0.79	0.43	5.9	0.15	0.16	0.19	0.74	0.34	1.43	0.42	0.17	0.21	0.37	0.44	0.26	0	2.32	0	0

## Sheet: Channel width pain scores
Channel width	v1	v2	v3	v4	v5	v6	v7	v8	v9	v10	v11	v12	v13	v14	v15	v16	v17	v18	v19	v20
0	1	1	2	1	4	3	0	0	1	1	1	2	0	1	0	2	1	0	2	1
0.1	2	2	2	1	2	1	0	0	0	1	1	1	2	2	3	2	1	0	4	1
0.15	1	2	2	1	1	1	0	0	1	2	1	1	3	2	4	3	1	1	3	1
0.2	1	1	3	0	3	3	0	0	1	2	2	1	4	2	2	2	2	0	1	1
0.25	1	2	2	0	2	2	0	1	1	1	0	2	1	2	4	1	2	0	5	1
0.3	1	2	2	1	2	2	1	0	0	0	0	1	2	2	2	2	2	0	1	1

## Sheet: Velocity DNA extracted
Velocity	v1	v2	v3	v4	v5	v6	v7	v8	v9	v10	v11	v12	v13	v14	v15	v16	v17	v18	v19	v20
1.1	0.1946	0	0	0	0	0	0	0	0.2	0	0	0.17	0.13	0.13	0.14	0.15	0	0	0	0
9.2	0.358	1.33	1.63	1.752	0.4	2.72	0	0.43	0.79	0.46	1.46	0.42	0.244	0.18	0.29	2.48	0.242	0.81	0	0
16.6	7.4	8.92	0.91	4.82	4.56	3.58	4.28	0	8.58	12.88	9.76	6.42	0	7	3.8	6.8	1.88	2.54	7.72	5.8
20.2	14.56	7.7	1.7	17.02	0.4	0	4.74	6.54	2.32	9.76	2.72	4.86	0	7.52	4.68	6.46	3.3	4.26	5.4	6.18

## Sheet: Velocity pain scores
Velocity	v1	v2	v3	v4	v5	v6	v7	v8	v9	v10	v11	v12	v13	v14	v15	v16	v17	v18	v19	v20
1.1	0	0	0	0	0	0	0	0	0	0	0	0	0	0	0	0	0	0	0	0
9.2	1	0	1	0	0	0	0	0	0	1	1	1	2	2	3	1	1	0	1	1
16.6	1	1	2	0	0	1	1	0	0	1	1	1	2	3	3	2	3	1	2	1
20.2	1	2	1	1	4	2	0	0	1	0	0	0	1	2	3	3	3	1	2	2

## Sheet: Roughness amp. DNA extracted
Roughness Amplitude	Error bar	v1	v2	v3	v4	v5	v6	v7	v8	v9	v10	v11	v12	v13	v14	v15	v16	v17	v18	v19	v20
0.92	0.369181	1.908	2.32	2.36	2.08	1.078
1.32	0.962084	2.58	3.8	3.72	4.76	3.18
5.36	1.84396	4.646	8.08	7.48	8.4	6.16	7.52	2.72	4.52	7.68	6.3	6.56	5.98	5.2	0.48	6.42	2.48	5.7	5.88	5.08	10.96

## Sheet: RNA extraction
Trial number	Total RNA
1	1.09
2	1.95
3	25.52
4	11.67
5	4.58
